# Supplementary material for: The Effectiveness of Compartmentalized Bone Graft Sponges Made Using Complementary Bone Graft Materials and Succinylated Chitosan Hydrogels
Source: Biomedicines. 2021 Nov 25;9(12):1765. doi: 10.3390/biomedicines9121765 (PMC8698467; doi:10.3390/biomedicines9121765)
Supplement: Supplementary file 1 [file biomedicines-09-01765-s001.zip]

Archive with 1 entries (1 files):
- biomedicines-1441217-supplementary.pdf
